# Supplementary material for: Use of meat juice and blood serum with a miniaturised protein microarray assay to develop a multi-parameter IgG screening test with high sample throughput potential for slaughtering pigs
Source: BMC Vet Res. 2020 Apr 6;16:106. doi: 10.1186/s12917-020-02308-4 (PMC7137480; doi:10.1186/s12917-020-02308-4)
Supplement: Supplementary file 1 — Additional file 1. Results of ROC analysis for ArrayTube with meat juice and ArrayStrip with meat juice and serum for all tested antigens in all tested antigen concentrations. Cut-offs were set at the maximum Youden Index. [file 12917_2020_2308_MOESM1_ESM.xlsx]

## Sheet: AF1
Antigen (concentration)	Microarray platform	Sample material	n (pos./neg.)	AUC	AUC CI low	AUC CI high	cut-off	Sensitivity	Specificity	Youden Index
Salmonella-inhouse-mix_0.1	ArrayTube	meat juice	90 (38/52)	0.543	0.417	0.668	0.131	0.395	0.788	0.183
Salmonella-inhouse-mix_0.2	ArrayTube	meat juice	90 (38/52)	0.554	0.427	0.68	0.262	0.342	0.846	0.188
Salmonella-inhouse-mix_0.5	ArrayTube	meat juice	90 (38/52)	0.591	0.465	0.717	0.398	0.316	0.962	0.278
Salmonella-inhouse-mix_0.75	ArrayTube	meat juice	90 (38/52)	0.601	0.476	0.725	0.421	0.342	0.962	0.304
Salmonella-inhouse-mix_0.1	ArrayStrip	meat juice	88 (37/51)	0.588	0.466	0.709	0.043	0.649	0.588	0.237
Salmonella-inhouse-mix_0.2	ArrayStrip	meat juice	88 (37/51)	0.631	0.511	0.751	0.075	0.676	0.627	0.303
Salmonella-inhouse-mix_0.5	ArrayStrip	meat juice	88 (37/51)	0.7	0.588	0.812	0.116	0.757	0.647	0.404
Salmonella-inhouse-mix_0.75	ArrayStrip	meat juice	88 (37/51)	0.718	0.607	0.828	0.158	0.73	0.686	0.416
Salmonella-inhouse-mix_0.1	ArrayStrip	serum	87 (36/51)	0.443	0.319	0.568	0.129	0.5	0.549	0.049
Salmonella-inhouse-mix_0.2	ArrayStrip	serum	87 (36/51)	0.537	0.412	0.661	0.263	0.361	0.745	0.106
Salmonella-inhouse-mix_0.5	ArrayStrip	serum	87 (36/51)	0.591	0.47	0.712	0.272	0.611	0.588	0.199
Salmonella-inhouse-mix_0.75	ArrayStrip	serum	87 (36/51)	0.624	0.504	0.744	0.286	0.639	0.608	0.247
Salmonella-ELISA-mix_0.1	ArrayTube	meat juice	90 (38/52)	0.561	0.435	0.687	0.08	0.289	0.942	0.231
Salmonella-ELISA-mix_0.2	ArrayTube	meat juice	90 (38/52)	0.571	0.444	0.699	0.154	0.316	0.962	0.278
Salmonella-ELISA-mix_0.5	ArrayTube	meat juice	90 (38/52)	0.62	0.497	0.743	0.227	0.368	0.942	0.31
Salmonella-ELISA-mix_0.75	ArrayTube	meat juice	90 (38/52)	0.627	0.504	0.75	0.251	0.395	0.923	0.318
Salmonella-ELISA-mix_0.1	ArrayStrip	meat juice	88 (37/51)	0.602	0.474	0.729	0.036	0.405	0.843	0.248
Salmonella-ELISA-mix_0.2	ArrayStrip	meat juice	88 (37/51)	0.611	0.485	0.737	0.048	0.514	0.784	0.298
Salmonella-ELISA-mix_0.5	ArrayStrip	meat juice	88 (37/51)	0.712	0.601	0.823	0.092	0.622	0.745	0.367
Salmonella-ELISA-mix_0.75	ArrayStrip	meat juice	88 (37/51)	0.721	0.611	0.831	0.114	0.595	0.784	0.379
Salmonella-ELISA-mix_0.1	ArrayStrip	serum	87 (36/51)	0.608	0.486	0.73	0.164	0.194	1	0.194
Salmonella-ELISA-mix_0.2	ArrayStrip	serum	87 (36/51)	0.604	0.48	0.727	0.144	0.333	0.882	0.215
Salmonella-ELISA-mix_0.5	ArrayStrip	serum	87 (36/51)	0.625	0.504	0.746	0.205	0.417	0.784	0.201
Salmonella-ELISA-mix_0.75	ArrayStrip	serum	87 (36/51)	0.657	0.54	0.774	0.117/0.203	0.806/0.472	0.431/0.765	0.237
T.gondii_0.2	ArrayTube	meat juice	97 (12/85)	0.932	0.825	1	0.036	0.917	0.906	0.823
T.gondii_0.5	ArrayTube	meat juice	97 (12/85)	0.94	0.851	1	0.033	0.917	0.871	0.788
T.gondii_0.2	ArrayStrip	meat juice	95 (12/83)	0.955	0.902	1	0.169	0.833	0.976	0.809
T.gondii_0.5	ArrayStrip	meat juice	95 (12/83)	0.99	0.975	1	0.064	1	0.952	0.952
T.gondii_0.2	ArrayStrip	serum	94 (12/82)	0.847	0.702	0.991	0.263	0.667	0.988	0.655
T.gondii_0.5	ArrayStrip	serum	94 (12/82)	0.872	0.732	1	0.056	0.75	0.951	0.701
M.avium_0.05	ArrayTube	meat juice	90 (14/76)	0.574	0.401	0.747	0.004	0.357	0.816	0.173
M.avium_0.1	ArrayTube	meat juice	90 (14/76)	0.578	0.4	0.756	0.006	0.5	0.724	0.224
M.avium_0.23	ArrayTube	meat juice	90 (14/76)	0.533	0.369	0.698	0.021	0.929	0.25	0.179
M.avium_0.05	ArrayStrip	meat juice	88 (13/75)	0.579	0.399	0.758	0.01	0.923	0.293	0.216
M.avium_0.1	ArrayStrip	meat juice	88 (13/75)	0.531	0.36	0.703	0.006	0.538	0.653	0.191
M.avium_0.23	ArrayStrip	meat juice	88 (13/75)	0.596	0.44	0.752	0.008	0.846	0.413	0.259
M.avium_0.05	ArrayStrip	serum	87 (13/74)	0.539	0.341	0.736	0.03	0.538	0.716	0.254
M.avium_0.1	ArrayStrip	serum	87 (13/74)	0.46	0.259	0.66	0.011	0.538	0.676	0.214
M.avium_0.23	ArrayStrip	serum	87 (13/74)	0.548	0.353	0.743	0.041	0.385	0.865	0.25
Y.enterocolitica_YOP_O:3_0.1	ArrayTube	meat juice	90 (39/51)	0.805	0.715	0.896	0.085	0.641	0.863	0.504
Y.enterocolitica_YOP_O:3_0.2	ArrayTube	meat juice	90 (39/51)	0.915	0.857	0.972	0.078	0.949	0.804	0.753
Y.enterocolitica_YOP_O:3_0.5	ArrayTube	meat juice	90 (39/51)	0.913	0.849	0.976	0.335	0.923	0.843	0.766
Y.enterocolitica_YOP_O:3_0.1	ArrayStrip	meat juice	88 (38/50)	0.819	0.729	0.909	0.02	0.763	0.78	0.543
Y.enterocolitica_YOP_O:3_0.2	ArrayStrip	meat juice	88 (38/50)	0.927	0.875	0.979	0.022	1	0.7	0.7
Y.enterocolitica_YOP_O:3_0.5	ArrayStrip	meat juice	88 (38/50)	0.942	0.898	0.987	0.24	1	0.78	0.78
Y.enterocolitica_YOP_O:3_0.1	ArrayStrip	serum	87 (37/50)	0.834	0.745	0.924	0.041	0.73	0.9	0.63
Y.enterocolitica_YOP_O:3_0.2	ArrayStrip	serum	87 (37/50)	0.948	0.906	0.991	0.057	0.838	0.96	0.798
Y.enterocolitica_YOP_O:3_0.5	ArrayStrip	serum	87 (37/50)	0.974	0.94	1	0.292	1	0.94	0.94
Y.enterocolitica_mix_0.1	ArrayTube	meat juice	90 (39/51)	0.5	0.374	0.626	0.01	0.538	0.647	0.185
Y.enterocolitica_mix_0.2	ArrayTube	meat juice	90 (39/51)	0.716	0.605	0.828	0.021	0.59	0.824	0.414
Y.enterocolitica_mix_0.3	ArrayTube	meat juice	90 (39/51)	0.841	0.752	0.93	0.02	0.846	0.804	0.65
Y.enterocolitica_mix_0.1	ArrayStrip	meat juice	88 (38/50)	0.507	0.381	0.634	0.006	0.553	0.54	0.093
Y.enterocolitica_mix_0.2	ArrayStrip	meat juice	88 (38/50)	0.779	0.679	0.879	0.01	0.684	0.8	0.484
Y.enterocolitica_mix_0.3	ArrayStrip	meat juice	88 (38/50)	0.806	0.716	0.896	0.009	0.895	0.62	0.515
Y.enterocolitica_mix_0.1	ArrayStrip	serum	87 (37/50)	0.57	0.444	0.696	0.017	0.622	0.6	0.222
Y.enterocolitica_mix_0.2	ArrayStrip	serum	87 (37/50)	0.689	0.572	0.807	0.03	0.649	0.74	0.389
Y.enterocolitica_mix_0.3	ArrayStrip	serum	87 (37/50)	0.824	0.728	0.919	0.041	0.73	0.88	0.61
Hepatitis-E-virus_0.25	ArrayTube	meat juice	90 (44/46)	0.608	0.491	0.726	0.005	0.773	0.435	0.208
Hepatitis-E-virus_0.5	ArrayTube	meat juice	90 (44/46)	0.52	0.399	0.641	0.009	0.591	0.543	0.134
Hepatitis-E-virus_0.75	ArrayTube	meat juice	90 (44/46)	0.585	0.464	0.705	0.009	0.545	0.696	0.241
Hepatitis-E-virus_0.25	ArrayStrip	meat juice	88 (44/44)	0.576	0.455	0.697	0.006/0.006	0.568/0.545	0.636/0.659	0.204
Hepatitis-E-virus_0.5	ArrayStrip	meat juice	88 (44/44)	0.601	0.48	0.721	0.008	0.795	0.5	0.295
Hepatitis-E-virus_0.75	ArrayStrip	meat juice	88 (44/44)	0.599	0.479	0.719	0.005	0.341	0.864	0.205
Hepatitis-E-virus_0.25	ArrayStrip	serum	87 (44/43)	0.478	0.354	0.601	0.058	0.114	0.977	0.091
Hepatitis-E-virus_0.5	ArrayStrip	serum	87 (44/43)	0.454	0.33	0.577	0.015	0.591	0.512	0.103
Hepatitis-E-virus_0.75	ArrayStrip	serum	87 (44/43)	0.483	0.359	0.607	0.023	0.455	0.674	0.129
M.hyopneumoniae_1_50	ArrayTube	meat juice	85 (55/30)	0.701	0.582	0.821	0.016	0.673	0.7	0.373
M.hyopneumoniae_1_20	ArrayTube	meat juice	90 (60/30)	0.877	0.792	0.962	0.199	0.933	0.767	0.7
M.hyopneumoniae_1_10	ArrayTube	meat juice	87 (58/29)	0.925	0.869	0.98	0.373	0.879	0.931	0.81
M.hyopneumoniae_1_50	ArrayStrip	meat juice	88 (58/30)	0.612	0.491	0.733	0.019	0.362	0.9	0.262
M.hyopneumoniae_1_20	ArrayStrip	meat juice	87 (57/30)	0.671	0.556	0.785	0.017	0.474	0.9	0.374
M.hyopneumoniae_1_10	ArrayStrip	meat juice	88 (58/30)	0.663	0.549	0.777	0.051	0.397	0.9	0.297
M.hyopneumoniae_1_50	ArrayStrip	serum	87 (57/30)	0.656	0.538	0.773	0.017	0.596	0.733	0.329
M.hyopneumoniae_1_20	ArrayStrip	serum	83 (53/30)	0.713	0.603	0.823	0.055	0.491	0.867	0.358
M.hyopneumoniae_1_10	ArrayStrip	serum	86 (56/30)	0.836	0.754	0.919	0.097	0.732	0.867	0.599
A.pleuropneumoniae_1_20	ArrayTube	meat juice	90 (56/34)	0.686	0.571	0.802	0.03	0.75	0.618	0.368
A.pleuropneumoniae_1_10	ArrayTube	meat juice	90 (56/34)	0.76	0.655	0.865	0.024	0.893	0.559	0.452
A.pleuropneumoniae_1_5	ArrayTube	meat juice	89 (56/33)	0.769	0.665	0.873	0.165	0.804	0.606	0.41
A.pleuropneumoniae_1_20	ArrayStrip	meat juice	88 (56/32)	0.821	0.728	0.913	0.038	0.661	0.906	0.567
A.pleuropneumoniae_1_10	ArrayStrip	meat juice	88 (56/32)	0.736	0.633	0.838	0.049	0.554	0.906	0.46
A.pleuropneumoniae_1_5	ArrayStrip	meat juice	87 (55/32)	0.777	0.682	0.873	0.127	0.545	0.938	0.483
A.pleuropneumoniae_1_20	ArrayStrip	serum	87 (56/31)	0.672	0.56	0.784	0.057	0.411	0.968	0.379
A.pleuropneumoniae_1_10	ArrayStrip	serum	87 (56/31)	0.642	0.525	0.759	0.07	0.321	0.968	0.289
A.pleuropneumoniae_1_5	ArrayStrip	serum	87 (56/31)	0.71	0.602	0.819	0.095	0.607	0.839	0.446
Influenza-A-virus_0.05	ArrayTube	meat juice	90 (36/54)	0.571	0.447	0.694	0.018	0.333	0.852	0.185
Influenza-A-virus_0.1	ArrayTube	meat juice	90 (36/54)	0.539	0.412	0.666	0.02	0.306	0.87	0.176
Influenza-A-virus_0.2	ArrayTube	meat juice	90 (36/54)	0.521	0.393	0.648	0.023	0.278	0.852	0.13
Influenza-A-virus_0.05	ArrayStrip	meat juice	88 (35/53)	0.588	0.468	0.708	0.003	0.857	0.415	0.272
Influenza-A-virus_0.1	ArrayStrip	meat juice	88 (35/53)	0.552	0.429	0.675	0.01	0.771	0.396	0.167
Influenza-A-virus_0.2	ArrayStrip	meat juice	88 (35/53)	0.58	0.453	0.706	0.011	0.486	0.755	0.241
Influenza-A-virus_0.05	ArrayStrip	serum	87 (34/53)	0.608	0.482	0.734	0.016	0.618	0.679	0.297
Influenza-A-virus_0.1	ArrayStrip	serum	87 (34/53)	0.588	0.459	0.716	0.034	0.706	0.528	0.234
Influenza-A-virus_0.2	ArrayStrip	serum	87 (34/53)	0.621	0.494	0.748	0.017	0.647	0.642	0.289
PRRSV-inhouse-mix_0.1	ArrayTube	meat juice	90 (64/26)	0.572	0.442	0.701	0.007	0.656	0.577	0.233
PRRSV-inhouse-mix_0.2	ArrayTube	meat juice	90 (64/26)	0.637	0.514	0.76	0.009	0.609	0.692	0.301
PRRSV-inhouse-mix_0.5	ArrayTube	meat juice	90 (64/26)	0.816	0.725	0.906	0.021	0.719	0.846	0.565
PRRSV-inhouse-mix_0.75	ArrayTube	meat juice	90 (64/26)	0.883	0.815	0.951	0.028	0.781	0.923	0.704
PRRSV-inhouse-mix_0.1	ArrayStrip	meat juice	88 (64/24)	0.589	0.464	0.714	0.009	0.453	0.792	0.245
PRRSV-inhouse-mix_0.2	ArrayStrip	meat juice	88 (64/24)	0.716	0.6	0.832	0.03	0.406	0.958	0.364
PRRSV-inhouse-mix_0.5	ArrayStrip	meat juice	88 (64/24)	0.738	0.627	0.848	0.013	0.688	0.708	0.396
PRRSV-inhouse-mix_0.75	ArrayStrip	meat juice	88 (64/24)	0.876	0.798	0.955	0.032	0.844	0.917	0.761
PRRSV-inhouse-mix_0.1	ArrayStrip	serum	87 (64/23)	0.566	0.424	0.708	0.009	0.719	0.565	0.284
PRRSV-inhouse-mix_0.2	ArrayStrip	serum	87 (64/23)	0.669	0.541	0.796	0.036	0.438	0.87	0.308
PRRSV-inhouse-mix_0.5	ArrayStrip	serum	87 (64/23)	0.529	0.385	0.673	0.012	0.75	0.391	0.141
PRRSV-inhouse-mix_0.75	ArrayStrip	serum	87 (64/23)	0.685	0.573	0.797	0.186	0.422	0.957	0.379
Trichinella_1_20	ArrayTube	meat juice	99 (9/90)	0.588	0.457	0.719	0.005	1	0.344	0.344
Trichinella_1_50	ArrayTube	meat juice	99 (9/90)	0.544	0.396	0.693	0.008	0.889	0.456	0.345
